# Supplementary material for: Sign language use in healthcare: professionals’ insight
Source: PeerJ. 2025 Jun 2;13:e19446. doi: 10.7717/peerj.19446 (PMC12139612; doi:10.7717/peerj.19446)
Supplement: Supplemental Information 1 — Responses from the 238 participants including all types of the healthcare providers including physicians, pharmacists, pharmacy technicians, x-ray technicians. The majority were female nurses. Analysis of the data was performed using the Statistical Package for Social Sciences (SPSS) version 26.0 (IBM-SPSS, Armonk, New York, USA). Results are reported as numbers and percentages. To test the association between two categorical variables, we used the Chi-square test. A p value of <0.05 was considered statistically significant. [file peerj-13-19446-s001.csv]

ID	Gender	Age	Clinical work experience at	Major	Work area	Mother language
1	1	Male	29 - 39 years	More than 5 years	Other
2	2	Male	29 - 39 years	More than 5 years	Other
3	3	Male	29 - 39 years	More than 5 years	Other
4	4	Female	29 - 39 years	(1- 5) years	Other
5	5	Female	29 - 39 years	More than 5 years	Other
6	6	Male	29 - 39 years	More than 5 years	Other
7	7	Female	40 and older	More than 5 years	Other
8	8	Female	29 - 39 years	(1- 5) years	Other
9	9	Female	40 and older	More than 5 years	Nursing	Inpatient
10	10	Female	29 - 39 years	More than 5 years	Other
11	11	Male	18 - 28 years	(1- 5) years	Other
12	12	Female	29 - 39 years	More than 5 years	Pharmacy	Outpatient
13	13	Male	29 - 39 years	(1- 5) years	Physiotherapy	Outpatient
14	14	Male	40 and older	More than 5 years	Pharmacy	Primary care center
15	15	Male	40 and older	More than 5 years	Nursing	Primary care center
16	16	Male	29 - 39 years	(1- 5) years	Other
17	17	Female	29 - 39 years	More than 5 years	Other
18	18	Female	29 - 39 years	More than 5 years	Physiotherapy	Inpatient
19	19	Female	18 - 28 years	Less than one year	Nursing	Inpatient
20	20	Female	40 and older	More than 5 years	Nursing	Inpatient
21	21	Female	29 - 39 years	More than 5 years	Other
22	22	Female	29 - 39 years	More than 5 years	Medicine	Outpatient
23	23	Female	29 - 39 years	More than 5 years	Nursing	Inpatient
24	24	Female	29 - 39 years	More than 5 years	Medicine	Outpatient
25	25	Female	18 - 28 years	(1- 5) years	Nursing	Outpatient
26	26	Female	29 - 39 years	More than 5 years	Other
27	27	Female	40 and older	More than 5 years	Medicine	Outpatient
28	28	Male	29 - 39 years	(1- 5) years	Other
29	29	Female	29 - 39 years	More than 5 years	Nursing	Outpatient
30	30	Female	29 - 39 years	More than 5 years	Nursing	Outpatient
31	31	Male	29 - 39 years	More than 5 years	Physiotherapy	Outpatient
32	32	Female	29 - 39 years	More than 5 years	Nursing	Primary care center
33	33	Female	29 - 39 years	More than 5 years	Nursing	Primary care center
34	34	Female	40 and older	More than 5 years	Nursing	Inpatient
35	35	Female	40 and older	More than 5 years	Other
36	36	Female	40 and older	More than 5 years	Other
37	37	Female	40 and older	(1- 5) years	Other
38	38	Female	40 and older	More than 5 years	Nursing	Outpatient
39	39	Male	29 - 39 years	More than 5 years	Other
40	40	Male	29 - 39 years	More than 5 years	Other
41	41	Female	18 - 28 years	Less than one year	Nursing	Inpatient
42	42	Male	40 and older	More than 5 years	Other
43	43	Male	29 - 39 years	Less than one year	Other
44	44	Female	40 and older	More than 5 years	Other
45	45	Male	29 - 39 years	Less than one year	Nursing	Primary care center
46	46	Female	40 and older	More than 5 years	Nursing	Outpatient
47	47	Male	40 and older	More than 5 years	Other
48	48	Female	18 - 28 years	(1- 5) years	Nursing	Outpatient
49	49	Female	29 - 39 years	More than 5 years	Nursing	Outpatient
50	50	Male	18 - 28 years	Less than one year	Other
51	51	Female	18 - 28 years	(1- 5) years	Other
52	52	Male	29 - 39 years	(1- 5) years	Nursing	Outpatient
53	53	Female	29 - 39 years	More than 5 years	Nursing	Outpatient
54	54	Female	29 - 39 years	(1- 5) years	Pharmacy	Inpatient
55	55	Female	29 - 39 years	(1- 5) years	Other
56	56	Female	29 - 39 years	(1- 5) years	Other
57	57	Female	29 - 39 years	(1- 5) years	Nursing	Outpatient
58	58	Female	18 - 28 years	Less than one year	Other
59	59	Female	29 - 39 years	More than 5 years	Nursing	Primary care center
60	60	Female	18 - 28 years	(1- 5) years	Nursing	Outpatient
61	61	Female	29 - 39 years	(1- 5) years	Nursing	Primary care center
62	62	Female	29 - 39 years	(1- 5) years	Medicine	Outpatient
63	63	Female	18 - 28 years	More than 5 years	Nursing	Primary care center
64	64	Male	29 - 39 years	More than 5 years	Pharmacy	Primary care center
65	65	Male	40 and older	More than 5 years	Other
66	66	Female	40 and older	More than 5 years	Nursing	Inpatient
67	67	Female	40 and older	More than 5 years	Medicine	Inpatient
68	68	Female	29 - 39 years	More than 5 years	Nursing	Primary care center
69	69	Female	29 - 39 years	More than 5 years	Medicine	Outpatient
70	70	Female	29 - 39 years	More than 5 years	Nursing	Inpatient
71	71	Female	40 and older	More than 5 years	Medicine	Primary care center
72	72	Female	18 - 28 years	(1- 5) years	Nursing	Primary care center
73	73	Female	29 - 39 years	More than 5 years	Nursing	Inpatient
74	74	Female	29 - 39 years	More than 5 years	Medicine	Primary care center
75	75	Female	40 and older	More than 5 years	Pharmacy	Primary care center
76	76	Female	40 and older	More than 5 years	Other
77	77	Female	29 - 39 years	More than 5 years	Other
78	78	Female	29 - 39 years	More than 5 years	Other
79	79	Female	29 - 39 years	More than 5 years	Physiotherapy	Outpatient
80	80	Female	40 and older	More than 5 years	Medicine	Outpatient
81	81	Female	29 - 39 years	More than 5 years	Nursing	Inpatient
82	82	Male	29 - 39 years	More than 5 years	Nursing	Inpatient
83	83	Male	40 and older	More than 5 years	Medicine	Inpatient
84	84	Male	40 and older	More than 5 years	Medicine	Inpatient
85	85	Female	29 - 39 years	Less than one year	Nursing	Outpatient
86	86	Female	29 - 39 years	More than 5 years	Other
87	87	Female	40 and older	More than 5 years	Other
88	88	Female	29 - 39 years	(1- 5) years	Other
89	89	Female	29 - 39 years	More than 5 years	Nursing	Outpatient
90	90	Female	29 - 39 years	More than 5 years	Nursing	Outpatient
91	91	Female	29 - 39 years	(1- 5) years	Other
92	92	Female	29 - 39 years	More than 5 years	Nursing	Inpatient
93	93	Female	40 and older	More than 5 years	Nursing	Outpatient
94	94	Female	18 - 28 years	(1- 5) years	Other
95	95	Female	18 - 28 years	(1- 5) years	Other
96	96	Male	18 - 28 years	(1- 5) years	Nursing	Outpatient
97	97	Female	29 - 39 years	(1- 5) years	Other
98	98	Male	40 and older	More than 5 years	Other
99	99	Female	29 - 39 years	(1- 5) years	Other
100	100	Female	40 and older	More than 5 years	Other
101	101	Male	29 - 39 years	More than 5 years	Medicine	Outpatient
102	102	Female	29 - 39 years	More than 5 years	Other
103	103	Male	29 - 39 years	More than 5 years	Other
104	104	Female	29 - 39 years	More than 5 years	Other
105	105	Female	29 - 39 years	More than 5 years	Other
106	106	Female	29 - 39 years	More than 5 years	Nursing	Outpatient
107	107	Male	40 and older	More than 5 years	Nursing	Inpatient
108	108	Female	40 and older	More than 5 years	Nursing	Inpatient
109	109	Female	29 - 39 years	More than 5 years	Other
110	110	Female	29 - 39 years	More than 5 years	Other
111	111	Female	18 - 28 years	(1- 5) years	Other
112	112	Male	40 and older	More than 5 years	Medicine	Inpatient
113	113	Female	29 - 39 years	More than 5 years	Nursing	Inpatient
114	114	Female	29 - 39 years	(1- 5) years	Nursing	Primary care center
115	115	Female	18 - 28 years	Less than one year	Nursing	Inpatient
116	116	Male	40 and older	More than 5 years	Medicine	Inpatient
117	117	Male	40 and older	More than 5 years	Other
118	118	Female	29 - 39 years	More than 5 years	Medicine	Inpatient
119	119	Female	29 - 39 years	More than 5 years	Nursing	Outpatient
120	120	Female	40 and older	More than 5 years	Nursing	Inpatient
121	121	Female	29 - 39 years	More than 5 years	Nursing	Inpatient
122	122	Female	29 - 39 years	More than 5 years	Nursing	Outpatient
123	123	Male	29 - 39 years	More than 5 years	Nursing	Inpatient
124	124	Female	29 - 39 years	(1- 5) years	Nursing	Outpatient
125	125	Female	29 - 39 years	More than 5 years	Nursing	Inpatient
126	126	Female	29 - 39 years	More than 5 years	Nursing	Outpatient
127	127	Female	29 - 39 years	More than 5 years	Nursing	Outpatient
128	128	Female	18 - 28 years	Less than one year	Nursing	Inpatient
129	129	Female	40 and older	More than 5 years	Medicine	Outpatient
130	130	Female	40 and older	More than 5 years	Medicine	Outpatient
131	131	Female	40 and older	More than 5 years	Medicine	Outpatient
132	132	Female	29 - 39 years	More than 5 years	Nursing	Primary care center
133	133	Female	29 - 39 years	More than 5 years	Nursing	Outpatient
134	134	Female	40 and older	More than 5 years	Medicine	Inpatient
135	135	Female	40 and older	More than 5 years	Medicine	Inpatient
136	136	Female	29 - 39 years	More than 5 years	Nursing	Outpatient
137	137	Male	29 - 39 years	More than 5 years	Nursing	Inpatient
138	138	Female	40 and older	More than 5 years	Medicine	Outpatient
139	139	Female	40 and older	More than 5 years	Medicine	Outpatient
140	140	Female	40 and older	More than 5 years	Other
141	141	Female	29 - 39 years	More than 5 years	Medicine	Inpatient
142	142	Female	29 - 39 years	More than 5 years	Nursing	Primary care center
143	143	Female	40 and older	More than 5 years	Medicine	Inpatient
144	144	Female	40 and older	More than 5 years	Medicine	Outpatient
145	145	Male	40 and older	(1- 5) years	Other
146	146	Female	40 and older	More than 5 years	Physiotherapy	Inpatient
147	147	Female	40 and older	More than 5 years	Nursing	Outpatient
148	148	Female	40 and older	More than 5 years	Medicine	Outpatient
149	149	Female	40 and older	More than 5 years	Medicine	Outpatient
150	150	Female	40 and older	More than 5 years	Nursing	Primary care center
151	151	Female	29 - 39 years	More than 5 years	Nursing	Outpatient
152	152	Male	29 - 39 years	More than 5 years	Other
153	153	Male	29 - 39 years	More than 5 years	Other
154	154	Male	29 - 39 years	More than 5 years	Other
155	155	Male	29 - 39 years	More than 5 years	Other
156	156	Male	40 and older	More than 5 years	Medicine	Inpatient
157	157	Female	29 - 39 years	(1- 5) years	Nursing	Outpatient
158	158	Male	29 - 39 years	More than 5 years	Medicine	Inpatient
159	159	Female	18 - 28 years	Less than one year	Medicine	Inpatient
160	160	Female	40 and older	More than 5 years	Medicine	Inpatient
161	161	Female	29 - 39 years	More than 5 years	Medicine	Inpatient
162	162	Male	18 - 28 years	(1- 5) years	Other
163	163	Male	29 - 39 years	(1- 5) years	Other
164	164	Female	29 - 39 years	More than 5 years	Nursing	Inpatient
165	165	Male	29 - 39 years	Less than one year	Nursing	Primary care center
166	166	Female	29 - 39 years	More than 5 years	Other
167	167	Female	29 - 39 years	More than 5 years	Physiotherapy	Outpatient
168	168	Female	40 and older	More than 5 years	Other
169	169	Male	40 and older	More than 5 years	Nursing	Inpatient
170	170	Female	40 and older	More than 5 years	Nursing	Outpatient
171	171	Female	40 and older	More than 5 years	Other
172	172	Female	40 and older	More than 5 years	Other
173	173	Female	18 - 28 years	(1- 5) years	Other
174	174	Female	29 - 39 years	Less than one year	Other
175	175	Female	18 - 28 years	(1- 5) years	Other
176	176	Female	18 - 28 years	(1- 5) years	Other
177	177	Female	18 - 28 years	(1- 5) years	Other
178	178	Female	18 - 28 years	(1- 5) years	Other
179	179	Female	29 - 39 years	(1- 5) years	Other
180	180	Female	29 - 39 years	(1- 5) years	Other
181	181	Female	18 - 28 years	(1- 5) years	Other
182	182	Female	18 - 28 years	(1- 5) years	Other
183	183	Female	29 - 39 years	More than 5 years	Nursing	Inpatient
184	184	Male	18 - 28 years	Less than one year	Nursing	Inpatient
185	185	Female	40 and older	More than 5 years	Other
186	186	Male	40 and older	More than 5 years	Pharmacy	Outpatient
187	187	Male	40 and older	More than 5 years	Medicine	Inpatient
188	188	Female	29 - 39 years	More than 5 years	Medicine	Inpatient
189	189	Male	40 and older	More than 5 years	Nursing	Primary care center
190	190	Male	40 and older	More than 5 years	Other
191	191	Female	18 - 28 years	(1- 5) years	Other
192	192	Female	40 and older	More than 5 years	Other
193	193	Female	40 and older	More than 5 years	Nursing	Outpatient
194	194	Male	29 - 39 years	More than 5 years	Other
195	195	Female	40 and older	More than 5 years	Nursing	Primary care center
196	196	Female	40 and older	More than 5 years	Pharmacy	Outpatient
197	197	Female	29 - 39 years	More than 5 years	Nursing	Outpatient
198	198	Female	29 - 39 years	More than 5 years	Nursing	Inpatient
199	199	Female	29 - 39 years	More than 5 years	Nursing	Outpatient
200	200	Female	29 - 39 years	More than 5 years	Nursing	Primary care center
201	201	Female	29 - 39 years	More than 5 years	Nursing	Primary care center
202	202	Female	29 - 39 years	More than 5 years	Nursing	Primary care center
203	203	Female	29 - 39 years	More than 5 years	Nursing	Primary care center
204	204	Male	29 - 39 years	More than 5 years	Other
205	205	Female	29 - 39 years	More than 5 years	Nursing	Primary care center
206	206	Female	29 - 39 years	More than 5 years	Nursing	Inpatient
207	207	Female	29 - 39 years	More than 5 years	Other
208	208	Female	40 and older	More than 5 years	Nursing	Inpatient
209	209	Female	40 and older	More than 5 years	Nursing	Inpatient
210	210	Female	29 - 39 years	More than 5 years	Nursing	Inpatient
211	211	Female	29 - 39 years	(1- 5) years	Medicine	Inpatient
212	212	Female	29 - 39 years	(1- 5) years	Medicine	Outpatient
213	213	Female	40 and older	More than 5 years	Medicine	Outpatient
214	214	Female	40 and older	More than 5 years	Other
215	215	Female	40 and older	More than 5 years	Other
216	216	Female	29 - 39 years	(1- 5) years	Medicine	Inpatient
217	217	Female	29 - 39 years	More than 5 years	Medicine	Inpatient
218	218	Female	29 - 39 years	(1- 5) years	Nursing	Outpatient
219	219	Female	18 - 28 years	Less than one year	Nursing	Inpatient
220	220	Female	29 - 39 years	(1- 5) years	Other
221	221	Female	29 - 39 years	Less than one year	Nursing	Inpatient
222	222	Female	18 - 28 years	(1- 5) years	Nursing	Inpatient
223	223	Female	18 - 28 years	Less than one year	Nursing	Inpatient
224	224	Female	18 - 28 years	More than 5 years	Nursing	Inpatient
225	225	Female	18 - 28 years	(1- 5) years	Nursing	Primary care center
226	226	Female	29 - 39 years	More than 5 years	Other
227	227	Female	29 - 39 years	More than 5 years	Other
228	228	Female	29 - 39 years	More than 5 years	Other
229	229	Female	29 - 39 years	More than 5 years	Other
230	230	Female	29 - 39 years	More than 5 years	Other
231	231	Female	29 - 39 years	More than 5 years	Other
232	232	Female	29 - 39 years	More than 5 years	Other
233	233	Female	29 - 39 years	More than 5 years	Other
234	234	Female	29 - 39 years	(1- 5) years	Nursing	Inpatient
235	235	Male	40 and older	More than 5 years	Medicine	Inpatient
236	236	Female	29 - 39 years	(1- 5) years	Nursing	Outpatient
237	237	Female	40 and older	More than 5 years	Nursing	Outpatient
238	238	Female	29 - 39 years	(1- 5) years	Medicine	Outpatient
239	239	Female	40 and older	More than 5 years	Medicine	Inpatient
240	240	Female	29 - 39 years	More than 5 years	Other
241	241	Female	29 - 39 years	More than 5 years	Nursing	Outpatient
242	242	Female	29 - 39 years	More than 5 years	Nursing	Outpatient
243	243	Female	40 and older	More than 5 years	Other
244	244	Female	40 and older	More than 5 years	Nursing	Inpatient
245	245	Female	40 and older	More than 5 years	Other
246	246	Female	29 - 39 years	More than 5 years	Nursing	Inpatient
247	247	Female	40 and older	More than 5 years	Medicine	Outpatient
248	248	Female	29 - 39 years	More than 5 years	Other
249	249	Female	29 - 39 years	More than 5 years	Other
250	250	Female	29 - 39 years	More than 5 years	Nursing	Primary care center
251	251	Female	40 and older	More than 5 years	Nursing	Primary care center
252	252	Female	40 and older	More than 5 years	Other
253	253	Female	40 and older	More than 5 years	Nursing	Primary care center
254	254	Female	40 and older	More than 5 years	Other
255	255	Female	29 - 39 years	More than 5 years	Nursing	Inpatient
256	256	Female	29 - 39 years	More than 5 years	Nursing	Inpatient
257	257	Female	29 - 39 years	More than 5 years	Nursing	Inpatient
258	258	Female	40 and older	More than 5 years	Nursing	Inpatient
259	259	Female	29 - 39 years	(1- 5) years	Physiotherapy	Outpatient
260	260	Female	29 - 39 years	More than 5 years	Other
261	261	Female	29 - 39 years	More than 5 years	Nursing	Primary care center
262	262	Female	40 and older	More than 5 years	Nursing	Inpatient
263	263	Female	29 - 39 years	More than 5 years	Nursing	Primary care center
264	264	Female	29 - 39 years	More than 5 years	Nursing	Outpatient
265	265	Female	40 and older	More than 5 years	Medicine	Outpatient
266	266	Female	29 - 39 years	More than 5 years	Nursing	Inpatient
267	267	Female	40 and older	More than 5 years	Nursing	Inpatient
268	268	Female	40 and older	More than 5 years	Nursing	Outpatient
269	269	Female	29 - 39 years	More than 5 years	Nursing	Inpatient
270	270	Female	40 and older	More than 5 years	Nursing	Inpatient
271	271	Female	40 and older	More than 5 years	Nursing	Inpatient
272	272	Female	40 and older	More than 5 years	Nursing	Inpatient
273	273	Female	29 - 39 years	(1- 5) years	Nursing	Inpatient
274	274	Female	40 and older	More than 5 years	Nursing	Inpatient
275	275	Female	40 and older	More than 5 years	Nursing	Inpatient
276	276	Male	40 and older	More than 5 years	Nursing	Inpatient
277	277	Female	40 and older	More than 5 years	Nursing	Outpatient
278	278	Female	40 and older	More than 5 years	Nursing	Outpatient
279	279	Female	40 and older	More than 5 years	Nursing	Inpatient
280	280	Female	40 and older	More than 5 years	Nursing	Outpatient
281	281	Female	29 - 39 years	More than 5 years	Nursing	Inpatient
282	282	Male	29 - 39 years	More than 5 years	Nursing	Outpatient
283	283	Female	40 and older	More than 5 years	Nursing	Inpatient
284	284	Male	29 - 39 years	More than 5 years	Nursing	Outpatient
285	285	Female	40 and older	More than 5 years	Nursing	Outpatient
286	286	Male	40 and older	More than 5 years	Other
287	287	Female	40 and older	More than 5 years	Nursing	Inpatient
288	288	Female	40 and older	More than 5 years	Nursing	Inpatient
289	289	Female	29 - 39 years	More than 5 years	Nursing	Inpatient
290	290	Female	29 - 39 years	More than 5 years	Nursing	Outpatient
291	291	Female	29 - 39 years	More than 5 years	Other
292	292	Female	40 and older	More than 5 years	Nursing	Outpatient
293	293	Female	29 - 39 years	More than 5 years	Other
294	294	Female	29 - 39 years	More than 5 years	Nursing	Inpatient
295	295	Female	29 - 39 years	More than 5 years	Nursing	Inpatient
296	296	Female	29 - 39 years	(1- 5) years	Nursing	Inpatient
297	297	Female	40 and older	More than 5 years	Nursing	Inpatient
298	298	Female	29 - 39 years	(1- 5) years	Nursing	Inpatient
299	299	Female	29 - 39 years	(1- 5) years	Nursing	Outpatient
300	300	Female	29 - 39 years	More than 5 years	Nursing	Outpatient
301	301	Female	18 - 28 years	(1- 5) years	Nursing	Inpatient
302	302	Female	18 - 28 years	Less than one year	Nursing	Inpatient
303	303	Female	18 - 28 years	Less than one year	Nursing	Inpatient
304	304	Female	40 and older	More than 5 years	Nursing	Inpatient
305	305	Female	29 - 39 years	More than 5 years	Nursing	Inpatient
306	306	Female	29 - 39 years	More than 5 years	Nursing	Inpatient
307	307	Female	40 and older	More than 5 years	Nursing	Inpatient
308	308	Female	29 - 39 years	More than 5 years	Nursing	Inpatient
309	309	Female	29 - 39 years	More than 5 years	Nursing	Inpatient
310	310	Female	40 and older	More than 5 years	Nursing	Inpatient
311	311	Female	18 - 28 years	(1- 5) years	Nursing	Inpatient
312	312	Female	29 - 39 years	(1- 5) years	Nursing	Inpatient
313	313	Female	29 - 39 years	(1- 5) years	Nursing	Inpatient
314	314	Female	29 - 39 years	(1- 5) years	Nursing	Inpatient
315	315	Female	40 and older	More than 5 years	Nursing	Outpatient
316	316	Female	40 and older	More than 5 years	Nursing	Inpatient
317	317	Female	29 - 39 years	More than 5 years	Nursing	Inpatient
318	318	Female	18 - 28 years	(1- 5) years	Nursing	Inpatient
319	319	Female	29 - 39 years	(1- 5) years	Nursing	Inpatient
320	320	Female	29 - 39 years	More than 5 years	Nursing	Inpatient
321	321	Female	29 - 39 years	More than 5 years	Nursing	Inpatient
322	322	Female	29 - 39 years	(1- 5) years	Nursing	Inpatient
323	323	Female	18 - 28 years	(1- 5) years	Nursing	Inpatient
324	324	Female	29 - 39 years	More than 5 years	Nursing	Primary care center
325	325	Female	29 - 39 years	(1- 5) years	Nursing	Inpatient
326	326	Female	18 - 28 years	More than 5 years	Nursing	Inpatient
327	327	Female	29 - 39 years	(1- 5) years	Nursing	Inpatient
328	328	Female	29 - 39 years	(1- 5) years	Other
329	329	Female	29 - 39 years	(1- 5) years	Nursing	Primary care center
330	330	Female	29 - 39 years	(1- 5) years	Nursing	Inpatient
331	331	Female	29 - 39 years	More than 5 years	Nursing	Inpatient
332	332	Female	18 - 28 years	(1- 5) years	Nursing	Inpatient
333	333	Female	29 - 39 years	More than 5 years	Nursing	Outpatient
334	334	Female	29 - 39 years	More than 5 years	Nursing	Inpatient
335	335	Female	29 - 39 years	More than 5 years	Nursing	Outpatient
336	336	Female	29 - 39 years	More than 5 years	Nursing	Primary care center
337	337	Female	18 - 28 years	(1- 5) years	Nursing	Inpatient
338	338	Female	29 - 39 years	More than 5 years	Nursing	Inpatient
339	339	Female	18 - 28 years	(1- 5) years	Nursing	Inpatient
340	340	Female	29 - 39 years	More than 5 years	Nursing	Inpatient
341	341	Female	29 - 39 years	Less than one year	Nursing	Outpatient
Education level	Number of years since completing your education program
Other (specify	Diploma
Arabic	Diploma
Arabic	Bachelor
Arabic	Diploma
Arabic	Diploma
Arabic	Master
Arabic	Bachelor
Other (specify	Ph.D.
Arabic	Bachelor
Arabic	Master
English	Master
Arabic	Diploma
Arabic	Ph.D.
Arabic	Bachelor
Arabic	Master
Arabic	Ph.D.
Arabic	Diploma
Arabic	Diploma
Arabic	Ph.D.
Arabic	Bachelor
Arabic	Bachelor
Arabic	Diploma
Arabic	Bachelor
Arabic	Bachelor
Other (specify	Bachelor
Arabic	Master
English	Diploma
Arabic	Bachelor
Arabic	Bachelor
Arabic	Bachelor
Arabic	Bachelor
Arabic	Diploma
Arabic	Master
Arabic	Bachelor
Arabic	Bachelor
Other (specify	Master
Arabic	Ph.D.
Arabic	Bachelor
Arabic	Ph.D.
Arabic	Bachelor
Arabic	Ph.D.
Arabic	Diploma
Arabic	Bachelor
Arabic	Master
Arabic	Bachelor
Arabic	Ph.D.
Arabic	Ph.D.
Arabic	Bachelor
Arabic	Master
Arabic	Ph.D.
Arabic	Ph.D.
English	Bachelor
English	Bachelor
Arabic	Bachelor
Arabic	Master
Arabic	Master
Arabic	Bachelor
Arabic	Ph.D.
Arabic	Master
English	Bachelor
Arabic	Master
Arabic	Master
Arabic	Master
Arabic	Bachelor
Arabic	Bachelor
Arabic	Ph.D.
Arabic	Ph.D.
Arabic	Bachelor
Arabic	Ph.D.
Arabic	Bachelor
Arabic	Ph.D.
Arabic	Master
Arabic	Bachelor
Arabic	Bachelor
Arabic	Bachelor
Arabic	Bachelor
Arabic	Bachelor
Arabic	Ph.D.
Arabic	Ph.D.
Arabic	Ph.D.
Arabic	Diploma
Arabic	Bachelor
Arabic	Ph.D.
Arabic	Ph.D.
Arabic	Bachelor
Arabic	Bachelor
Arabic	Ph.D.
Arabic	Ph.D.
Arabic	Ph.D.
Arabic	Master
Arabic	Ph.D.
Arabic	Ph.D.
English	Bachelor
Arabic	Ph.D.
Arabic	Ph.D.
Arabic	Ph.D.
Arabic	Diploma
Arabic	Diploma
Arabic	Ph.D.
Arabic	Bachelor
Arabic	Ph.D.
Arabic	Bachelor
Arabic	Master
Arabic	Ph.D.
Arabic	Diploma
Arabic	Master
Arabic	Bachelor
Arabic	Diploma
Arabic	Bachelor
Arabic	Master
Arabic	Bachelor
Arabic	Bachelor
Arabic	Ph.D.
Arabic	Ph.D.
Arabic	Diploma
Arabic	Master
Arabic	Master
Arabic	Master
Arabic	Bachelor
Arabic	Diploma
Arabic	Diploma
Arabic	Diploma
Arabic	Diploma
Arabic	Bachelor
Arabic	Bachelor
Arabic	Bachelor
Arabic	Diploma
Arabic	Master
Arabic	Bachelor
Arabic	Bachelor
Arabic	Ph.D.
Arabic	Master
Arabic	Ph.D.
Arabic	Master
Arabic	Ph.D.
Arabic	Master
Arabic	Bachelor
Arabic	Bachelor
Arabic	Master
Arabic	Bachelor
Arabic	Bachelor
Arabic	Bachelor
Arabic	Bachelor
Arabic	Ph.D.
Arabic	Bachelor
Arabic	Bachelor
Arabic	Ph.D.
Arabic	Ph.D.
Arabic	Bachelor
English	Bachelor
Arabic	Diploma
Arabic	Bachelor
Arabic	Master
Arabic	Bachelor
Arabic	Diploma
Arabic	Diploma
Arabic	Bachelor
Arabic	Master
Arabic	Bachelor
Arabic	Diploma
Arabic	Bachelor
Arabic	Diploma
Arabic	Bachelor
English	Diploma
Arabic	Bachelor
Arabic	Ph.D.
Arabic	Bachelor
English	Bachelor
Arabic	Master
Other (specify	Bachelor
Other (specify	Diploma
Other (specify	Diploma
English	Bachelor
English	Bachelor
Arabic	Diploma
Arabic	Bachelor
Arabic	Diploma
Arabic	Diploma
English	Bachelor
English	Diploma
English	Bachelor
Other (specify	Bachelor
Arabic	Bachelor
English	Bachelor
Arabic	Bachelor
English	Bachelor
English	Bachelor
English	Diploma
Arabic	Bachelor
English	Bachelor
English	Diploma
Other (specify	Bachelor
Other (specify	Bachelor
English	Bachelor
English	Diploma
Other (specify	Bachelor
Arabic	Bachelor
Other (specify	Bachelor
Other (specify	Bachelor
English	Bachelor
Other (specify	Bachelor
English	Diploma
Other (specify	Bachelor
English	Bachelor
Other (specify	Bachelor
Other (specify	Bachelor
Arabic	Bachelor
English	Diploma
Other (specify	Bachelor
English	Bachelor
Other (specify	Bachelor
English	Bachelor
English	Bachelor
Other (specify	Bachelor
Other (specify	Bachelor
English	Bachelor
English	Bachelor
Other (specify	Bachelor
Arabic	Master
English	Bachelor
Other (specify	Master
Arabic	Diploma
Other (specify	Bachelor
Arabic	Bachelor
English	Bachelor
Arabic	Master
Arabic	Bachelor
Arabic	Bachelor
Arabic	Bachelor
Arabic	Bachelor
Arabic	Bachelor
Arabic	Bachelor
Arabic	Master
Arabic	Bachelor
Arabic	Master
Arabic	Bachelor
Arabic	Bachelor
Arabic	Bachelor
Have you received any formal training in sign language?
(2- 5) years
(2- 5) years
(5-10) years.
(2- 5) years
More than 10 years.
(0- 2) years
(2- 5) years
More than 10 years.
(5-10) years.
(0- 2) years
(5-10) years.
(2- 5) years
More than 10 years.
(5-10) years.
(0- 2) years
(2- 5) years
(0- 2) years
More than 10 years.
More than 10 years.
More than 10 years.
(0- 2) years
(2- 5) years
More than 10 years.
(0- 2) years
(2- 5) years
(2- 5) years
(2- 5) years
(5-10) years.
(2- 5) years
More than 10 years.
(0- 2) years
(2- 5) years
(0- 2) years
(5-10) years.
(2- 5) years
(5-10) years.
More than 10 years.
More than 10 years.
(2- 5) years
(5-10) years.
More than 10 years.
(2- 5) years
(5-10) years.
(2- 5) years
More than 10 years.
(2- 5) years
More than 10 years.
(5-10) years.
(5-10) years.
More than 10 years.
More than 10 years.
(2- 5) years
(2- 5) years
(5-10) years.
(2- 5) years
(5-10) years.
(2- 5) years
(0- 2) years
(0- 2) years
(5-10) years.
(5-10) years.
More than 10 years.
(0- 2) years
More than 10 years.
(5-10) years.
More than 10 years.
(5-10) years.
More than 10 years.
More than 10 years.
(2- 5) years
(0- 2) years
(0- 2) years
(5-10) years.
(0- 2) years
More than 10 years.
(5-10) years.
More than 10 years.
More than 10 years.
(2- 5) years
More than 10 years.
More than 10 years.
More than 10 years.
More than 10 years.
More than 10 years.
(5-10) years.
(2- 5) years
More than 10 years.
More than 10 years.
(5-10) years.
(0- 2) years
More than 10 years.
More than 10 years.
(2- 5) years
More than 10 years.
More than 10 years.
More than 10 years.
(0- 2) years
More than 10 years.
More than 10 years.
(5-10) years.
(2- 5) years
(0- 2) years
(5-10) years.
(5-10) years.
More than 10 years.
(5-10) years.
More than 10 years.
More than 10 years.
(2- 5) years
More than 10 years.
(0- 2) years
More than 10 years.
More than 10 years.
(2- 5) years
More than 10 years.
(5-10) years.
More than 10 years.
(0- 2) years
(5-10) years.
More than 10 years.
More than 10 years.
More than 10 years.
More than 10 years.
More than 10 years.
(0- 2) years
(2- 5) years
More than 10 years.
More than 10 years.
More than 10 years.
(5-10) years.
(2- 5) years
(0- 2) years
More than 10 years.
(2- 5) years
(5-10) years.
(0- 2) years
(0- 2) years
(0- 2) years
(0- 2) years
(0- 2) years
(5-10) years.
(2- 5) years
(5-10) years.
More than 10 years.
(2- 5) years
More than 10 years.
(0- 2) years
More than 10 years.
(5-10) years.
More than 10 years.
More than 10 years.
(0- 2) years
(2- 5) years
(0- 2) years
(2- 5) years
More than 10 years.
(5-10) years.
(2- 5) years
(0- 2) years
(0- 2) years
More than 10 years.
More than 10 years.
More than 10 years.
More than 10 years.
(0- 2) years
(5-10) years.
(5-10) years.
(2- 5) years
More than 10 years.
More than 10 years.
More than 10 years.
More than 10 years.
(2- 5) years
(2- 5) years
More than 10 years.
(2- 5) years
More than 10 years.
More than 10 years.
More than 10 years.
More than 10 years.
More than 10 years.
(5-10) years.
(5-10) years.
More than 10 years.
(5-10) years.
(2- 5) years
More than 10 years.
(2- 5) years
(5-10) years.
More than 10 years.
(2- 5) years
More than 10 years.
(2- 5) years
(2- 5) years
More than 10 years.
(5-10) years.
(5-10) years.
More than 10 years.
(5-10) years.
(0- 2) years
(2- 5) years
More than 10 years.
(2- 5) years
(2- 5) years
(2- 5) years
More than 10 years.
(5-10) years.
(0- 2) years
(2- 5) years
(2- 5) years
(5-10) years.
(2- 5) years
More than 10 years.
More than 10 years.
(2- 5) years
(2- 5) years
More than 10 years.
(2- 5) years
(5-10) years.
More than 10 years.
(2- 5) years
More than 10 years.
More than 10 years.
(5-10) years.
More than 10 years.
(2- 5) years
(2- 5) years
(5-10) years.
(2- 5) years
(5-10) years.
(5-10) years.
(5-10) years.
(0- 2) years
(2- 5) years
(5-10) years.
(2- 5) years
(2- 5) years
(0- 2) years
In your opinion, how the knowledge of the healthcare providers about using the sign language to communicate with patients or their families who are deaf or with hearing impairments is important?
	No
	No
	No
	No
	No
	No
	No
	No
	No
	No
	No
	No
	No
	No
	No
	No
	No
	No
	No
	No
	Yes
	No
	No
	No
	No
No
No
No
No
No
No
No
No
No
No
No
No
No
No
No
No
No
Yes
No
No
No
No
No
Yes
No
No
No
No
No
No
No
No
No
No
No
No
No
No
No
No
No
No
No
No
No
No
No
No
No
No
No
No
Yes
No
No
No
Yes
No
No
No
No
Yes
No
No
No
No
No
No
No
No
No
No
No
No
No
No
No
No
No
No
No
No
No
No
No
No
No
No
No
No
No
No
No
No
No
No
Yes
No
No
No
No
No
No
No
No
No
No
No
No
No
No
No
No
No
No
No
No
No
No
No
No
No
No
No
No
No
No
No
No
No
Yes
No
No
No
No
No
Yes
Yes
No
No
No
No
No
No
No
No
No
No
Yes
Yes
No
No
No
No
No
No
No
No
No
No
No
No
No
No
No
No
No
No
No
No
No
No
No
No
No
No
No
No
No
No
No
No
No
No
No
No
No
No
No
No
No
No
No
No
No
No
No
No
No
No
Yes
No
No
Yes
No
No
No
Yes
No
No
No
No
No
How often do you encounter patients who are deaf or people with hearing impairment in your work setting?
Very important
Somewhat important
Very important
Somewhat important
Very important
Somewhat important
Very important
Very important
Somewhat important
Somewhat important
Somewhat important
Somewhat important
Somewhat important
Somewhat important
Very important
Very important
Very important
Very important
Somewhat important
Very important
Somewhat important
Very important
Very important
Somewhat important
Very important
Not very important
Somewhat important
Somewhat important
Somewhat important
Very important
Very important
Very important
Not very important
Very important
Very important
Very important
Very important
Very important
Very important
Somewhat important
Very important
Very important
Very important
Somewhat important
Very important
Very important
Very important
Very important
Very important
Very important
Somewhat important
Very important
Very important
Somewhat important
Very important
Somewhat important
Very important
Not very important
Very important
Somewhat important
Very important
Not very important
Very important
Very important
Very important
Very important
Very important
Somewhat important
Very important
Very important
Very important
Somewhat important
Very important
Very important
Very important
Somewhat important
Somewhat important
Very important
Very important
Somewhat important
Very important
Very important
Very important
Somewhat important
Very important
Not very important
Not very important
Very important
Somewhat important
Very important
Somewhat important
Very important
Very important
Very important
Somewhat important
Very important
Very important
Very important
Somewhat important
Very important
Somewhat important
Very important
Somewhat important
Somewhat important
Very important
Very important
Very important
Very important
Very important
Very important
Very important
Somewhat important
Somewhat important
Somewhat important
Very important
Very important
Somewhat important
Very important
Very important
Somewhat important
Somewhat important
Very important
Very important
Very important
Very important
Somewhat important
Somewhat important
Very important
Very important
Very important
Very important
Very important
Very important
Very important
Somewhat important
Very important
Somewhat important
Somewhat important
Somewhat important
Somewhat important
Very important
Very important
Very important
Very important
Very important
Very important
Very important
Not very important
Very important
Very important
Very important
Very important
Somewhat important
Very important
Very important
Very important
Very important
Very important
Very important
Very important
Somewhat important
Very important
Very important
Very important
Very important
Very important
Very important
Very important
Very important
Very important
Very important
Very important
Very important
Very important
Very important
Very important
Somewhat important
Very important
Very important
Very important
Very important
Somewhat important
Very important
Very important
Very important
Very important
Very important
Very important
Very important
Very important
Very important
Very important
Very important
Very important
Somewhat important
Somewhat important
Very important
Very important
Very important
Very important
Very important
Very important
Very important
Somewhat important
Very important
Very important
Somewhat important
Very important
Somewhat important
Very important
Very important
Very important
Somewhat important
Somewhat important
Somewhat important
Somewhat important
Very important
Very important
Very important
Very important
Very important
Very important
Very important
Very important
Somewhat important
Very important
Somewhat important
Very important
Somewhat important
Somewhat important
Very important
Very important
Very important
Very important
Very important
Very important
Somewhat important
Not at all important
Do you feel comfortable communicating with a patient who uses sign language?
Weekly
Yearly
Yearly
Yearly
Monthly
Never
Never
Monthly
Never
Yearly
Yearly
Never
Yearly
Weekly
Never
Never
Never
Yearly
Yearly
Monthly
Monthly
Never
Monthly
Yearly
Yearly
Yearly
Never
Yearly
Yearly
Yearly
Monthly
Yearly
Yearly
Yearly
Monthly
Yearly
Yearly
Yearly
Monthly
Yearly
Yearly
Daily
Yearly
Never
Monthly
Yearly
Yearly
Monthly
Weekly
Yearly
Yearly
Monthly
Monthly
Never
Never
Yearly
Monthly
Yearly
Yearly
Yearly
Yearly
Yearly
Never
Monthly
Never
Never
Yearly
Yearly
Yearly
Yearly
Yearly
Never
Yearly
Never
Monthly
Never
Never
Yearly
Yearly
Never
Monthly
Yearly
Never
Never
Yearly
Never
Yearly
Monthly
Never
Yearly
Never
Yearly
Never
Never
Never
Weekly
Yearly
Yearly
Monthly
Monthly
Never
Never
Never
Monthly
Yearly
Monthly
Yearly
Never
Monthly
Monthly
Never
Monthly
Yearly
Yearly
Yearly
Never
Never
Monthly
Yearly
Never
Yearly
Yearly
Yearly
Monthly
Monthly
Monthly
Never
Never
Yearly
Never
Never
Never
Yearly
Never
Never
Never
Monthly
Never
Yearly
Never
Yearly
Yearly
Yearly
Monthly
Weekly
Yearly
Yearly
Yearly
Monthly
Yearly
Never
Monthly
Yearly
Monthly
Monthly
Never
Never
Yearly
Never
Yearly
Never
Yearly
Yearly
Yearly
Never
Monthly
Monthly
Yearly
Yearly
Never
Daily
Yearly
Never
Monthly
Monthly
Monthly
Yearly
Monthly
Never
Monthly
Monthly
Yearly
Monthly
Yearly
Never
Yearly
Monthly
Yearly
Monthly
Never
Yearly
Yearly
Never
Yearly
Never
Monthly
Daily
Monthly
Never
Monthly
Monthly
Yearly
Never
Yearly
Never
Yearly
Yearly
Yearly
Yearly
Yearly
Monthly
Weekly
Yearly
Yearly
Yearly
Monthly
Monthly
Yearly
Weekly
Never
Yearly
Never
Never
Yearly
Never
Yearly
Never
Yearly
Monthly
Yearly
Never
Monthly
Monthly
Monthly
Yearly
Never
Yearly
Yearly
What methods do you currently use to communicate with patients who are deaf or have hearing impairment?
Yes
Sometimes
Yes
Yes
Yes
No
Yes
No
Sometimes
No
Sometimes
Sometimes
No
Yes
No
No
No
Sometimes
No
Sometimes
Yes
Yes
Yes
Yes
Sometimes
Yes
Sometimes
Yes
Sometimes
Yes
Yes
Yes
No
No
Yes
Yes
No
Sometimes
Sometimes
No
Sometimes
Sometimes
Sometimes
No
Yes
Sometimes
Yes
Yes
Yes
Yes
Yes
Sometimes
Yes
No
Yes
Yes
Sometimes
No
Yes
No
No
No
Sometimes
Yes
Yes
Sometimes
Sometimes
Sometimes
Sometimes
Sometimes
Yes
No
Yes
Sometimes
No
Sometimes
Sometimes
Yes
Sometimes
Sometimes
Sometimes
Yes
No
Sometimes
No
Sometimes
Yes
Sometimes
Yes
Sometimes
Yes
Sometimes
Yes
Sometimes
Sometimes
Yes
Yes
Yes
No
Yes
Sometimes
Yes
No
Sometimes
Yes
Yes
Sometimes
Yes
Yes
No
Yes
Yes
Sometimes
Sometimes
Yes
Yes
Yes
Yes
Sometimes
Sometimes
Sometimes
Yes
Yes
Yes
Yes
Sometimes
Yes
Yes
Yes
Sometimes
No
No
Sometimes
No
No
Sometimes
Sometimes
Yes
Yes
Yes
Yes
Yes
Yes
Sometimes
No
Yes
No
No
Yes
No
Yes
Sometimes
No
Sometimes
Yes
Yes
No
Yes
Yes
No
Sometimes
Yes
Yes
Yes
Yes
Sometimes
Yes
Sometimes
Sometimes
Sometimes
No
Sometimes
Sometimes
Yes
Sometimes
Sometimes
No
Sometimes
Sometimes
Yes
Sometimes
No
Sometimes
Yes
Yes
No
Sometimes
Yes
Yes
Sometimes
No
No
Sometimes
Sometimes
Yes
Sometimes
No
Sometimes
Sometimes
Yes
No
Yes
Yes
Yes
Sometimes
Yes
Yes
Sometimes
Sometimes
Sometimes
Sometimes
Yes
Yes
Sometimes
Sometimes
No
No
Sometimes
Yes
Yes
Sometimes
Sometimes
No
Sometimes
Yes
Sometimes
Sometimes
Sometimes
Sometimes
Sometimes
Sometimes
Sometimes
Yes
Yes
Sometimes
No
Sometimes
Sometimes
Do you think that knowing sign language would improve the quality of care that you provide to patients who are deaf or hard of hearing?
	Lipreading
	Writing on a notepad
	I never experienced that
	Asking family members or friends to interpret
	Writing on a notepad
	Asking family members or friends to interpret
	I never experienced that
	Asking family members or friends to interpret
	Other (please specify)
	Asking family members or friends to interpret
	Writing on a notepad
	I never experienced that
	Asking family members or friends to interpret
	Asking family members or friends to interpret
	I never experienced that
	I never experienced that
	Asking family members or friends to interpret
	Asking family members or friends to interpret
	Writing on a notepad
	Lipreading
	Lipreading
	Writing on a notepad
	Asking family members or friends to interpret
	Writing on a notepad
	Asking family members or friends to interpret
Writing on a notepad
Asking family members or friends to interpret
Using a translation app on a smartphone or tablet
Asking family members or friends to interpret
Using a translation app on a smartphone or tablet
Other (please specify)
Writing on a notepad
Asking family members or friends to interpret
I never experienced that
Writing on a notepad
Writing on a notepad
Asking family members or friends to interpret
Writing on a notepad
Asking family members or friends to interpret
Asking family members or friends to interpret
Writing on a notepad
Asking family members or friends to interpret
Writing on a notepad
I never experienced that
Writing on a notepad
Asking family members or friends to interpret
Writing on a notepad
Asking family members or friends to interpret
Writing on a notepad
Writing on a notepad
Writing on a notepad
Writing on a notepad
Asking family members or friends to interpret
Using a translation app on a smartphone or tablet
Asking family members or friends to interpret
I never experienced that
Using a translation app on a smartphone or tablet
Asking family members or friends to interpret
Writing on a notepad
Asking family members or friends to interpret
Writing on a notepad
Asking family members or friends to interpret
I never experienced that
Writing on a notepad
Writing on a notepad
Asking family members or friends to interpret
Asking family members or friends to interpret
Asking family members or friends to interpret
Writing on a notepad
Asking family members or friends to interpret
Using a translation app on a smartphone or tablet
Writing on a notepad
Other (please specify)
I never experienced that
Writing on a notepad
I never experienced that
I never experienced that
Other (please specify)
Writing on a notepad
I never experienced that
Asking family members or friends to interpret
Other (please specify)
I never experienced that
I never experienced that
Asking family members or friends to interpret
Asking family members or friends to interpret
Asking family members or friends to interpret
Writing on a notepad
Writing on a notepad
Asking family members or friends to interpret
I never experienced that
Writing on a notepad
Asking family members or friends to interpret
Writing on a notepad
Asking family members or friends to interpret
Using a translation app on a smartphone or tablet
Writing on a notepad
Other (please specify)
Writing on a notepad
Writing on a notepad
Asking family members or friends to interpret
Asking family members or friends to interpret
Writing on a notepad
Writing on a notepad
Asking family members or friends to interpret
Writing on a notepad
Writing on a notepad
Writing on a notepad
Asking family members or friends to interpret
Writing on a notepad
Writing on a notepad
Writing on a notepad
Writing on a notepad
Writing on a notepad
Lipreading
Writing on a notepad
Writing on a notepad
Writing on a notepad
Writing on a notepad
I never experienced that
Asking family members or friends to interpret
Writing on a notepad
Asking family members or friends to interpret
Writing on a notepad
Writing on a notepad
Using a translation app on a smartphone or tablet
I never experienced that
Asking family members or friends to interpret
Writing on a notepad
I never experienced that
Writing on a notepad
I never experienced that
Writing on a notepad
Writing on a notepad
I never experienced that
Other (please specify)
Lipreading
Writing on a notepad
Writing on a notepad
I never experienced that
I never experienced that
Writing on a notepad
Using a translation app on a smartphone or tablet
Writing on a notepad
Lipreading
Asking family members or friends to interpret
Writing on a notepad
Asking family members or friends to interpret
Writing on a notepad
Asking family members or friends to interpret
Asking family members or friends to interpret
Asking family members or friends to interpret
Writing on a notepad
Asking family members or friends to interpret
I never experienced that
I never experienced that
Asking family members or friends to interpret
Writing on a notepad
Writing on a notepad
Writing on a notepad
Asking family members or friends to interpret
Writing on a notepad
Lipreading
Writing on a notepad
I never experienced that
Asking family members or friends to interpret
Writing on a notepad
Asking family members or friends to interpret
Using a translation app on a smartphone or tablet
I never experienced that
Asking family members or friends to interpret
Asking family members or friends to interpret
Asking family members or friends to interpret
Asking family members or friends to interpret
Writing on a notepad
Asking family members or friends to interpret
I never experienced that
Asking family members or friends to interpret
I never experienced that
Asking family members or friends to interpret
Asking family members or friends to interpret
Asking family members or friends to interpret
Asking family members or friends to interpret
Asking family members or friends to interpret
I never experienced that
Asking family members or friends to interpret
Asking family members or friends to interpret
Asking family members or friends to interpret
Writing on a notepad
Asking family members or friends to interpret
Asking family members or friends to interpret
Asking family members or friends to interpret
Asking family members or friends to interpret
Asking family members or friends to interpret
Asking family members or friends to interpret
Asking family members or friends to interpret
Asking family members or friends to interpret
Asking family members or friends to interpret
Writing on a notepad
Asking family members or friends to interpret
Asking family members or friends to interpret
Asking family members or friends to interpret
Asking family members or friends to interpret
Asking family members or friends to interpret
Asking family members or friends to interpret
Asking family members or friends to interpret
Writing on a notepad
Asking family members or friends to interpret
Asking family members or friends to interpret
I never experienced that
Asking family members or friends to interpret
Writing on a notepad
Asking family members or friends to interpret
Asking family members or friends to interpret
Asking family members or friends to interpret
Asking family members or friends to interpret
Asking family members or friends to interpret
Asking family members or friends to interpret
Writing on a notepad
I never experienced that
Asking family members or friends to interpret
Asking family members or friends to interpret
Writing on a notepad
[truncated: 1,927 more rows]
